# Supplementary material for: The Anti-Inflammatory Effects of Formononetin, an Active Constituent of Pueraria montana Var. Lobata, via Modulation of Macrophage Autophagy and Polarization
Source: Molecules. 2025 Jan 6;30(1):196. doi: 10.3390/molecules30010196 (PMC11721999; doi:10.3390/molecules30010196)
Supplement: Supplementary file 1 [file molecules-30-00196-s001.zip]

Archive with 1 entries (1 files):
- molecules-3370804-supplementary.pdf
